# Supplementary material for: EcoHIV Infection of Primary Murine Brain Cell Cultures to Model HIV Replication and Neuropathogenesis
Source: Viruses. 2024 Apr 27;16(5):693. doi: 10.3390/v16050693 (PMC11125688; doi:10.3390/v16050693)
Supplement: Supplementary file 1 [file viruses-16-00693-s001.zip]

Archive with 1 entries (1 files):
- viruses-2935325-supplementary.pdf
